# Supplementary material for: Safety, Stability, and Therapeutic Efficacy of Long-Circulating TQ-Incorporated Liposomes: Implication in the Treatment of Lung Cancer
Source: Pharmaceutics. 2022 Jan 9;14(1):153. doi: 10.3390/pharmaceutics14010153 (PMC8778344; doi:10.3390/pharmaceutics14010153)
Supplement: Supplementary file 1 [file pharmaceutics-14-00153-s001.zip]

Archive with 1 entries (1 files):
- pharmaceutics-1507049-supplementary.pdf
